# Supplementary material for: Physical Activity Interventions in People with Diabetes: A Systematic Review of The Qualitative Evidence
Source: Healthcare (Basel). 2024 Jul 9;12(14):1373. doi: 10.3390/healthcare12141373 (PMC11275865; doi:10.3390/healthcare12141373)
Supplement: Supplementary file 1 [file healthcare-12-01373-s001.zip]

Archive with 1 entries (1 files):
- healthcare-3059062-supplementary.pdf
